# Supplementary material for: Microcephaly and Associated Risk Factors in Newborns: A Systematic Review and Meta-Analysis Study
Source: Trop Med Infect Dis. 2022 Sep 24;7(10):261. doi: 10.3390/tropicalmed7100261 (PMC9611276; doi:10.3390/tropicalmed7100261)
Supplement: Supplementary file 1 [file tropicalmed-07-00261-s001.zip]

Archive with 2 entries (2 files):
- Table S1 PRISMA_2020_checklist TropicalMed rev.pdf
- Table S2 - Search strategy.pdf
